# Supplementary material for: Synthetic Microbial Communities Enhance Artificial Cyanobacterial Crusts Formation via Spatiotemporal Synergy
Source: Microorganisms. 2026 Jan 21;14(1):243. doi: 10.3390/microorganisms14010243 (PMC12844418; doi:10.3390/microorganisms14010243)
Supplement: Supplementary file 1 [file microorganisms-14-00243-s001.zip]

Archive with 1 entries (1 files):
- microorganisms-4030210-supplementary-proof.pdf
